# Supplementary material for: Immunocytochemical Analysis of Bifid Trichomes in Aldrovanda vesiculosa L. Traps
Source: Int J Mol Sci. 2023 Feb 8;24(4):3358. doi: 10.3390/ijms24043358 (PMC9958864; doi:10.3390/ijms24043358)
Supplement: Supplementary file 1 [file ijms-24-03358-s001.zip]

Archive with 1 entries (1 files):
- ijms-2208777-supplementary.pdf
